# Supplementary material for: External Validation of Two Different Cardiac Damage Staging Systems for Aortic Stenosis in Patients Treated with Surgical Aortic Valve Replacement
Source: J Clin Med. 2026 Feb 27;15(5):1795. doi: 10.3390/jcm15051795 (PMC12986125; doi:10.3390/jcm15051795)
Supplement: Supplementary file 1 [file jcm-15-01795-s001.zip]

Archive with 1 entries (1 files):
- jcm-4149260-supplementary.pdf
